# Supplementary material for: New polybranchiaspiform fishes (Agnatha: Galeaspida) from the Middle Palaeozoic of China and their ecomorphological implications
Source: PLoS One. 2018 Sep 19;13(9):e0202217. doi: 10.1371/journal.pone.0202217 (PMC6145596; doi:10.1371/journal.pone.0202217)
Supplement: S1 File — (LOG) [file pone.0202217.s001.log]

P A U P *
Version 4.0a (build 162) for Macintosh (X86) (built on Jul  2 2018 at 05:01:40)

        -----------------------------NOTICE-----------------------------
          This is an alpha-test version that is still changing rapidly.
          It will expire on 1 Nov 2018.

          Please report bugs to dave@phylosolutions.com
        ----------------------------------------------------------------

Running on IA-32 architecture (64-bit word length)
SSE vectorization enabled
SSSE3 instructions supported
Multithreading enabled for likelihood using Pthreads
Compiled using Intel compiler (icc) 11.1.0 (build 20091012)

Processing of file "~/Desktop/Gumuaspide.nex" begins...

Data matrix has 42 taxa, 54 characters
Valid character-state symbols: 01234
Missing data identified by '?'
Gaps identified by '-'

Character types changed:
  Of 54 total characters:
    All characters are of type 'unord'
    All characters have equal weight

*** Skipping "MESQUITECHARMODELS" block

        -----------------------------NOTICE-----------------------------
          This is an alpha-test version that is still changing rapidly.
          It will expire on 1 Nov 2018.

          Please report bugs to dave@phylosolutions.com
        ----------------------------------------------------------------

Logging output to file "~/Desktop/platyventaspis.log".

Outgroup status changed:
  1 taxon transferred to outgroup
  Total number of taxa now in outgroup = 1
  Number of ingroup taxa = 41

Maxtrees reset to 1000

Heuristic search settings:
  Optimality criterion = parsimony
    Character-status summary:
      Of 54 total characters:
        All characters are of type 'unord'
        All characters have equal weight
        4 characters are parsimony-uninformative
        Number of parsimony-informative characters = 50
    Gaps are treated as "missing"
  Starting tree(s) obtained via stepwise addition
    Addition sequence: random
    Number of replicates = 1000
    Starting seed = generated automatically
    Number of trees held at each step = 1
  Branch-swapping algorithm: tree-bisection-reconnection (TBR) with reconnection limit = 8
    Steepest descent option not in effect
  Initial 'Maxtrees' setting = 1000 (will be auto-increased by 100)
  Branches collapsed (creating polytomies) if maximum branch length is zero
  'MulTrees' option in effect
  No topological constraints in effect
  Trees are unrooted

Heuristic search completed
  Total number of rearrangements tried = 1.5515e+10
  Score of best tree(s) found = 134
  Number of trees retained = 3
  Time used = 00:50:35 (CPU time = 00:44:50.8)

Tree-island profile:
                     First      Last                        First    Times
Island      Size      tree      tree           Score    replicate      hit
--------------------------------------------------------------------------
     1         3         1         3             134            1     975
     2         3         -         -             136           99       7*
     3       132         -         -             136          964       1
     4       134         -         -             136          264       7*
     5       135         -         -             136          334       1
     6         6         -         -             137           31       8*
     7         9         -         -             142            8       1

Note(s):
    * Multiple hits on islands of unsaved trees may in fact represent different islands

3 trees saved to file "~/Desktop/subset2a.tre"

Strict consensus of 3 trees:

/------------------------------------------------------------------------------------- Ateleaspis
|
|     /------------------------------------------------------------------------------- Changxingaspis
|     |
|     +------------------------------------------------------------------------------- Hanyangaspis
|     |
|     |    /-------------------------------------------------------------------------- Dayongaspis
|     |    |
|     |    |                                       /---------------------------------- S. zhejiangaspis
\-----+    |                                       |
      |    |                                       |                      /----------- Anjiaspis
      |    |     /---------------------------------+                      |
      |    |     |                                 |     /----------------+    /------ Meishanaspis
      |    |     |                                 |     |                \----+
      |    |     |                                 |     |                     \------ S. xikengensis
      \----+     |                                 \-----+
           |     |                                       |    /----------------------- S. shankouensis
           |     |                                       |    |
           |     |                                       \----+     /----------------- Yunnanogaleaspis
           |     |                                            |     |
           |     |                                            \-----+     /----------- Nochelaspis
           |     |                                                  |     |
           |     |                                                  \-----+    /------ Eugaleaspis
           |     |                                                        \----+
           \-----+                                                             \------ Pterogonaspis
                 |
                 |                                                             /------ Geraspis
                 |     /-------------------------------------------------------+
                 |     |                                                       \------ Kwangnanaspis
                 |     |
                 |     |                                                  /----------- Gumuaspis
                 |     |                                                  |
                 |     |                     /----------------------------+    /------ Platyventaspis
                 |     |                     |                            \----+
                 |     |                     |                                 \------ Nanningaspis
                 |     |                     |
                 |     |    /----------------+                                 /------ Microhoplonaspis
                 \-----+    |                |     /---------------------------+
                       |    |                |     |                           \------ Pentathyraspis
                       |    |                |     |
                       |    |                \-----+                           /------ Duyunolepis
                       |    |                      |     /---------------------+
                       |    |                      |     |                     \------ Lopadaspis
                       |    |                      \-----+
                       |    |                            |    /----------------------- Bannhuanaspis
                       |    |                            |    |
                       |    |                            \----+     /----------------- Dongfangaspis
                       \----+                                 |     |
                            |                                 \-----+     /----------- Polybranchiaspis
                            |                                       |     |
                            |                                       \-----+    /------ Damaspis
                            |                                             \----+
                            |                                                  \------ Laxaspis
                            |
                            |                                                  /------ Wenshanaspis
                            |     /--------------------------------------------+
                            |     |                                            \------ Zhaotongaspis
                            |     |
                            |     |                                            /------ Antiquisagittaspis
                            \-----+     /--------------------------------------+
                                  |     |                                      \------ Sanchaspis
                                  |     |
                                  |     |                                      /------ Gantarostraspis
                                  \-----+    /---------------------------------+
                                        |    |                                 \------ Wumengshanaspis
                                        |    |
                                        \----+     /---------------------------------- Sanqiaspis
                                             |     |
                                             |     |                      /----------- Asiaspis
                                             \-----+                      |
                                                   |     /----------------+    /------ Nanpanaspis
                                                   |     |                \----+
                                                   |     |                     \------  Stephaspis
                                                   \-----+
                                                         |    /----------------------- Hunanaspis
                                                         |    |
                                                         \----+     /----------------- Lungmenshanaspis
                                                              |     |
                                                              \-----+     /----------- Qingmenaspis
                                                                    |     |
                                                                    \-----+    /------ Macrothyraspis
                                                                          \----+
                                                                               \------ Sinoszechuanaspis

50% Majority-rule consensus of 3 trees

/--------------------------------------------------------------------------------- Ateleaspis(21)
|
|    /---------------------------------------------------------------------------- Changxingaspis(5)
|    |
|    +---------------------------------------------------------------------------- Hanyangaspis(13)
|    |
|    |     /---------------------------------------------------------------------- Dayongaspis(7)
|    |     |
|    |     |                                     /-------------------------------- S. zhejiangaspis(31)
\----+     |                                     |
     |     |                                     |                    /----------- Anjiaspis(1)
     |     |    /--------------100---------------+                    |
     |     |    |                                |    /------100------+     /----- Meishanaspis(20)
     |     |    |                                |    |               \-100-+
     |     |    |                                |    |                     \----- S. xikengensis(32)
     \-100-+    |                                \100-+
           |    |                                     |    /---------------------- S. shankouensis(33)
           |    |                                     |    |
           |    |                                     \100-+     /---------------- Yunnanogaleaspis(37)
           |    |                                          |     |
           |    |                                          \-100-+    /----------- Nochelaspis(24)
           |    |                                                |    |
           |    |                                                \100-+     /----- Eugaleaspis(10)
           |    |                                                     \-100-+
           \100-+                                                           \----- Pterogonaspis(27)
                |
                |                                                           /----- Geraspis(12)
                |     /-------------------------100-------------------------+
                |     |                                                     \----- Kwangnanaspis(15)
                |     |
                |     |                                               /----------- Gumuaspis(42)
                |     |                                               |
                |     |                    /-----------100------------+     /----- Platyventaspis(40)
                |     |                    |                          \-100-+
                |     |                    |                                \----- Nanningaspis(41)
                |     |                    |
                |     |    /------100------+                                /----- Microhoplonaspis(22)
                \-100-+    |               |     /-----------100------------+
                      |    |               |     |                          \----- Pentathyraspis(25)
                      |    |               |     |
                      |    |               \-100-+                          /----- Duyunolepis(9)
                      |    |                     |    /---------100---------+
                      |    |                     |    |                     \----- Lopadaspis(17)
                      |    |                     \100-+
                      |    |                          |    /---------------------- Bannhuanaspis(4)
                      |    |                          |    |
                      |    |                          \100-+     /---------------- Dongfangaspis(8)
                      \100-+                               |     |
                           |                               \-100-+    /----------- Polybranchiaspis(26)
                           |                                     |    |
                           |                                     \100-+     /----- Damaspis(6)
                           |                                          \-100-+
                           |                                                \----- Laxaspis(16)
                           |
                           |                                                /----- Wenshanaspis(35)
                           |    /--------------------100--------------------+
                           |    |                                           \----- Zhaotongaspis(38)
                           |    |
                           |    |                                           /----- Antiquisagittaspis(2)
                           \100-+     /-----------------100-----------------+
                                |     |                                     \----- Sanchaspis(29)
                                |     |
                                |     |                                     /----- Gantarostraspis(11)
                                \-100-+    /--------------100---------------+
                                      |    |                                \----- Wumengshanaspis(36)
                                      |    |
                                      \100-+     /-------------------------------- Sanqiaspis(30)
                                           |     |
                                           |     |                    /----------- Asiaspis(3)
                                           \-100-+                    |
                                                 |    /------100------+     /----- Nanpanaspis(23)
                                                 |    |               \-100-+
                                                 |    |                     \-----  Stephaspis(39)
                                                 \100-+
                                                      |    /---------------------- Hunanaspis(14)
                                                      |    |
                                                      \100-+     /---------------- Lungmenshanaspis(18)
                                                           |     |
                                                           \-100-+    /----------- Qingmenaspis(28)
                                                                 |    |
                                                                 \100-+     /----- Macrothyraspis(19)
                                                                      \-100-+
                                                                            \----- Sinoszechuanaspis(34)

Bipartitions found in one or more trees and frequency of occurrence:

         1         2         3         4 4
123456789012345678901234567890123456789012          Freq        %
-----------------------------------------------------------------
...................*...........*..........             3  100.00%
.........*................*...............             3  100.00%
.........*.............*..*...............             3  100.00%
.........*.............*..*.........*.....             3  100.00%
.........*.............*..*.....*...*.....             3  100.00%
....*.......*.......*.....................             3  100.00%
....*.*.....*.......*.....................             3  100.00%
...........*..*...........................             3  100.00%
.......................................**.             3  100.00%
.......................................***             3  100.00%
.....................*..*.................             3  100.00%
........*.......*.........................             3  100.00%
.....*.........*..........................             3  100.00%
.....*.........*.........*................             3  100.00%
.....*.*.......*.........*................             3  100.00%
...*.*.*.......*.........*................             3  100.00%
...*.*.**......**........*................             3  100.00%
...*.*.**......**....*..**................             3  100.00%
...*.*.**......**....*..**.............***             3  100.00%
..................................*..*....             3  100.00%
..........*........................*......             3  100.00%
..................*..............*........             3  100.00%
..................*........*.....*........             3  100.00%
.................**........*.....*........             3  100.00%
.............*...**........*.....*........             3  100.00%
......................*...............*...             3  100.00%
..*...................*...............*...             3  100.00%
..*..........*...**...*....*.....*....*...             3  100.00%
..*..........*...**...*....*.*...*....*...             3  100.00%
..*.......*..*...**...*....*.*...*.*..*...             3  100.00%
.*..........................*.............             3  100.00%
.**.......*..*...**...*....***...*.*..*...             3  100.00%
.**.......*..*...**...*....***...***.**...             3  100.00%
.***.*.**.*..*.****..**.**.***...***.*****             3  100.00%
.***.*.**.**.******..**.**.***...***.*****             3  100.00%
.********.*********.***.**.***...***.*****             3  100.00%
.********.*********.***.**.****..***.*****             3  100.00%
.******************.***********.**********             3  100.00%
............*.......*.....................             1   33.33%
....*...............*.....................             1   33.33%
....*.......*.............................             1   33.33%

Consensus tree(s) written to treefile: ~/Desktop/subset2acon.tre

Processing of input file "Gumuaspide.nex" terminated due to errors.

paup> DescribeTrees / brLens=yes xout=Both mprSets apoList chgList patristic homoplasy fValue diagnose;

Tree description:

  Unrooted tree(s) rooted using outgroup method
  Optimality criterion = parsimony
    Character-status summary:
      Of 54 total characters:
        All characters are of type 'unord'
        All characters have equal weight
        4 characters are parsimony-uninformative
        Number of parsimony-informative characters = 50
    Gaps are treated as "missing"
    Character-state optimization: Delayed transformation (DELTRAN)

Tree 1 (rooted using user-specified outgroup)

Branch lengths and linkages for tree #1 (unrooted)

                                     Assigned       Minimum       Maximum
                    Connected          branch      possible      possible
   Node              to node           length        length        length
-------------------------------------------------------------------------
Ateleaspis (21)*        71                  4             4             4
    72                  71                  0             0             2
    73                  72                  3             2             3
    74                  73                  7             7             8
    75                  74                  3             3             5
    80                  75                  4             3             5
    82                  80                  2             2             2
Anjiaspis (1)           82                  2             2             2
    81                  82                  1             1             1
Meishanaspis (20)       81                  0             0             0
S. xikengensis (32)     81                  0             0             0
    79                  80                  1             1             2
    78                  79                  4             4             5
    77                  78                  1             1             2
    76                  77                  1             1             2
Eugaleaspis (10)        76                  1             1             1
Pterogonaspis (27)      76                  4             3             4
Nochelaspis (24)        77                  0             0             0
Yunnanogaleaspis (37)   78                  0             0             0
S. shankouensis (33)    79                  3             3             3
S. zhejiangaspis (31)   75                  1             1             1
    70                  74                  2             2             3
    68                  70                  3             3             4
    56                  68                  3             3             3
    54                  56                  2             2             2
    43                  54                  3             3             3
Antiquisagittasp (2)    43                  0             0             0
Sanchaspis (29)         43                  2             2             2
    53                  54                  1             1             3
    51                  53                  4             4             4
    50                  51                  4             4             5
    45                  50                  1             1             2
Asiaspis (3)            45                  2             1             2
    44                  45                  1             1             1
Nanpanaspis (23)        44                  2             2             2
 Stephaspis (39)        44                  4             4             4
    49                  50                  1             1             2
Hunanaspis (14)         49                  0             0             1
    48                  49                  1             1             1
Lungmenshanaspis (18)   48                  1             1             1
    47                  48                  3             3             3
    46                  47                  2             2             2
Macrothyraspis (19)     46                  0             0             0
Sinoszechuanaspi (34)   46                  1             1             1
Qingmenaspis (28)       47                  2             2             2
Sanqiaspis (30)         51                  1             0             1
    52                  53                  3             1             4
Gantarostraspis (11)    52                  1             0             1
Wumengshanaspis (36)    52                  1             1             1
    55                  56                  2             2             2
Wenshanaspis (35)       55                  2             2             2
Zhaotongaspis (38)      55                  3             3             3
    67                  68                  2             2             2
    64                  67                  1             1             1
    62                  64                  2             2             2
    60                  62                  2             2             2
Bannhuanaspis (4)       60                  0             0             0
    59                  60                  1             1             1
    58                  59                  1             1             1
    57                  58                  1             1             1
Damaspis (6)            57                  0             0             0
Laxaspis (16)           57                  0             0             0
Polybranchiaspis (26)   58                  1             1             1
Dongfangaspis (8)       59                  1             1             1
    61                  62                  2             2             2
Duyunolepis (9)         61                  1             1             1
Lopadaspis (17)         61                  0             0             0
    63                  64                  1             1             1
Microhoplonaspis (22)   63                  0             0             0
Pentathyraspis (25)     63                  3             3             3
    66                  67                  2             2             3
    65                  66                  2             2             3
Platyventaspis (40)     65                  2             1             2
Nanningaspis (41)       65                  0             0             0
Gumuaspis (42)          66                  0             0             0
    69                  70                  2             2             2
Geraspis (12)           69                  0             0             0
Kwangnanaspis (15)      69                  0             0             0
Dayongaspis (7)         73                  1             0             1
Changxingaspis (5)      72                  5             3             5
Hanyangaspis (13)       71                  1             1             1
-------------------------------------------------------------------------
Sum                                       134

Possible character-state assignments to internal nodes:

                             1         2         3         4         5   5
Node                123456789012345678901234567890123456789012345678901234
--------------------------------------------------------------------------
43                  111411000100210110001100000001011010100021200001100010
44                  111311000101111010101110000001010110100020200001100000
                                       1
45                  111311000101111000101110000001010110100020200001100000
                                       1
46                  111311010101211010101110111111010110100020200001100000
                                       1
47                  111311010101211000101110111101010110100020200001100000
                                       1
48                  111311010101211000101110100001010110100020200001100000
                                       1
49                  111311010101211000101110000001010110100020200001100000
                                       1
50                  111311000101211000101110000001010110100020200001100000
                                       1
51                  111411000100212000101100000001010110100020200001100000
                                       1                               1
52                  111411000100212000011101000001011010100021200001100100
                              1
53                  111411000100212000001100000001011010100021200001100000
                                       1                               1
54                  111411000100210000001100000001011010100021200001100000
55                  111411000100210001000000000001011010100021200001200000
56                  111411000100210000000000000001011010100021200001100000
57                  111211000100100000000000000001111000000120100001111000
58                  111211000100100000000000000001111000000120100001110000
59                  111211000100100000000000000001111000000120200001110000
60                  111211000100100000000000000001011000000120200001110000
61                  111211000100100000100000000001011010100120200001210000
62                  111211000100100000000000000001011010100120200001110000
63                  111211000100100000000000100001010010100020200001110000
64                  111211000100100000000000000001010010100020200001110000
65                  111411000100100000101100000001010010100020200001010001
                                                                    1
66                  111411000100100000001100000001010010100020200001010000
                                                                    1
67                  111411000100100000000000000001010010100020200001110000
68                  111411000100110000000000000001010010100020200001100000
69                  111111000100110000100000000001010110100000200000100000
                                          1
70                  111111000100110000000000000001010010100000200000100000
                                          1
71                  111010001000000000000000000000000000001000200000000000
                                          1
72                  111000001000000000000000000000000000001000200000000000
                       11                 1
                       2
73                  111101001000010000000000000000000000001000200000000000
                        1                 1
74                  111111000100110000000000000001010000100000200000000000
                                          1
75                  111112000100110000010000000001010000100000200100000000
                                          1                    1
76                  111112100110110000000000000001010111110010011100000000
                                          1
77                  111112100100110000000000000001010111110010011100000000
                                          1
78                  111112000100110000000000000001010111110010011100000000
                                          1
79                  111112000100110000010000000001010000110010011100000000
                                          1
80                  111112000100110000010000000001010000100010011100000000
                                          1
81                  111102000200110000010000000001000000100010011100000000
                                          1
82                  111102000100110000010000000001000000100010011100000000
                                          1

Data matrix and reconstructed states for internal nodes:

                             1         2         3         4         5   5
Taxon/Node          123456789012345678901234567890123456789012345678901234
--------------------------------------------------------------------------
Anjiaspis           1111020001000100000100??0????200000??0001001110000?000
Antiquisagittaspis  111411?001002101100011000????1011010100021200001?0?010
Asiaspis            111311?001011110000111100????10?011?10002020000110?000
Bannhuanaspis       111211?0010010????0000??0????101100000012020000111?000
Changxingaspis      111200?0100000????0000??0????0001000001???200010010000
Damaspis            111211?0010010????0000??0????11110000001201000011110?0
Dayongaspis         111101?010000100000000??0????00000000?1???20000000?0?0
Dongfangaspis       111211?0010010????0000??0????1111000000120200001210000
Duyunolepis         111211?0010110????1?00??0?????0??????0???????001210000
Eugaleaspis         1111121001101100001?00??0????101011111001001110000?000
Gantarostraspis     111411?001102120000111010?????01101010002120000110?100
Geraspis            111111?001001100001?00??0?????010110100000200?0010?000
Hanyangaspis        111010?0100020????0000??0????0000000001???20000?00?0?0
Hunanaspis          111311?10101211?001011100?????0???????????????01?0?000
Kwangnanaspis       111111?001001100001?00??0????10?011?10????200?0010?0?0
Laxaspis            111211?0010010????0000??0????11110000001201000011110?0
Lopadaspis          111211?0010010????1?00??0????1011010100120200001210000
Lungmenshanaspis    111311?101011110001?111010000?0???????????????0110?000
Macrothyraspis      111311?101012110101?11101111110???1??0002020000110?000
Meishanaspis        1111020002001100000100??0????10000001?0010??110000?000
Ateleaspis          00001??0???000??????00???????00??????01???0?0??000???0
Microhoplonaspis    111211?0010010????0000??10000?0??????0???????001110000
Nanpanaspis         111311?001011111101?11100????10101101000202000011100?0
Nochelaspis         1111121001001100000000??0????10101111?001001110000?000
Pentathyraspis      111211?0010110????0010??1000010?0?10110020200001110000
Polybranchiaspis    111211?0010010????0000??0????1110000000120100001110000
Pterogonaspis       1111121001101110000011100????101011111001001110000?000
Qingmenaspis        111311?001010110001?111011110?0???????????????01?0?000
Sanchaspis          111411?001001101100011000????101101010012120000110?010
Sanqiaspis          111411?001002120001?11000????10?011??0002020000110?100
S. zhejiangaspis    1111120002001100000100??0????10100001?00002?010000?000
S. xikengensis      1111020002001100000100??0????10??????????????10000?000
S. shankouensis     1111120001101100000100??0????201000011002001110000?000
Sinoszechuanaspis   111311?101012110111?111011111?0?0110100020200001?0?000
Wenshanaspis        111411?001002100010000??0????201101000002120000120?000
Wumengshanaspis     111411?001?02120000111110?????0???????????????0110?100
Yunnanogaleaspis    1111120001001100000000??0????101011111001001110000?000
Zhaotongaspis       111411?001002101110100??0????101101010002?20000120?000
 Stephaspis         111301?001011110101?1110100001???01?00002020000??0?000
Platyventaspis      11140???01???0????1011000???????????????????????0100?1
Nanningaspis        11141???01???0????1011000????????????????????????100?1
Gumuaspis           111411?0010010????0011000????1010010?00020200001?10000
43                  111411000100210110001100000001011010100021200001100010
44                  111311000101111010101110000001010110100020200001100000
45                  111311000101111000101110000001010110100020200001100000
46                  111311010101211010101110111111010110100020200001100000
47                  111311010101211000101110111101010110100020200001100000
48                  111311010101211000101110100001010110100020200001100000
49                  111311010101211000101110000001010110100020200001100000
50                  111311000101211000101110000001010110100020200001100000
51                  111411000100212000101100000001010110100020200001100000
52                  111411000100212000011101000001011010100021200001100100
53                  111411000100212000001100000001011010100021200001100000
54                  111411000100210000001100000001011010100021200001100000
55                  111411000100210001000000000001011010100021200001200000
56                  111411000100210000000000000001011010100021200001100000
57                  111211000100100000000000000001111000000120100001111000
58                  111211000100100000000000000001111000000120100001110000
59                  111211000100100000000000000001111000000120200001110000
60                  111211000100100000000000000001011000000120200001110000
61                  111211000100100000100000000001011010100120200001210000
62                  111211000100100000000000000001011010100120200001110000
63                  111211000100100000000000100001010010100020200001110000
64                  111211000100100000000000000001010010100020200001110000
65                  111411000100100000101100000001010010100020200001110001
66                  111411000100100000001100000001010010100020200001110000
67                  111411000100100000000000000001010010100020200001110000
68                  111411000100110000000000000001010010100020200001100000
69                  111111000100110000100000000001010110100000200000100000
70                  111111000100110000000000000001010010100000200000100000
71                  111010001000000000000000000000000000001000200000000000
72                  111010001000000000000000000000000000001000200000000000
73                  111111001000010000000000000000000000001000200000000000
74                  111111000100110000000000000001010000100000200000000000
75                  111112000100110000010000000001010000100000200100000000
76                  111112100110110000000000000001010111110010011100000000
77                  111112100100110000000000000001010111110010011100000000
78                  111112000100110000000000000001010111110010011100000000
79                  111112000100110000010000000001010000110010011100000000
80                  111112000100110000010000000001010000100010011100000000
81                  111102000200110000010000000001000000100010011100000000
82                  111102000100110000010000000001000000100010011100000000

Tree length = 134
Consistency index (CI) = 0.4851
Homoplasy index (HI) = 0.5149
CI excluding uninformative characters = 0.4692
HI excluding uninformative characters = 0.5308
Retention index (RI) = 0.7959
Rescaled consistency index (RC) = 0.3861
f value = 2938
f-ratio = 0.3011
   (multistate unordered and stepmatrix characters excluded from f-value calculations)

/----------------------------------------------------------------------------------------------------------------------------------------------- Ateleaspis
|
|        /-------------------------------------------------------------------------------------------------------------------------------------- Hanyangaspis
|        |
|        |        /----------------------------------------------------------------------------------------------------------------------------- Changxingaspis
|        |        |
\-------71        |        /-------------------------------------------------------------------------------------------------------------------- Dayongaspis
         |        |        |
         |        |        |                                                             /------------------------------------------------------ S. zhejiangaspis
         |        |        |                                                             |
         \-------72        |                                                             |                                   /------------------ Anjiaspis
                  |        |        /---------------------------------------------------75                                   |
                  |        |        |                                                    |        /-------------------------82        /--------- Meishanaspis
                  |        |        |                                                    |        |                          \-------81
                  |        |        |                                                    |        |                                   \--------- S. xikengensis
                  \-------73        |                                                    \-------80
                           |        |                                                             |        /------------------------------------ S. shankouensis
                           |        |                                                             |        |
                           |        |                                                             \-------79        /--------------------------- Yunnanogaleaspis
                           |        |                                                                      |        |
                           |        |                                                                      \-------78        /------------------ Nochelaspis
                           |        |                                                                               |        |
                           |        |                                                                               \-------77        /--------- Eugaleaspis
                           |        |                                                                                        \-------76
                           \-------74                                                                                                 \--------- Pterogonaspis
                                    |
                                    |                                                                                                 /--------- Geraspis
                                    |        /---------------------------------------------------------------------------------------69
                                    |        |                                                                                        \--------- Kwangnanaspis
                                    |        |
                                    |        |                                                                               /------------------ Gumuaspis
                                    |        |                                                                               |
                                    |        |                                  /-------------------------------------------66        /--------- Platyventaspis
                                    |        |                                  |                                            \-------65
                                    |        |                                  |                                                     \--------- Nanningaspis
                                    |        |                                  |
                                    |        |        /------------------------67                                                     /--------- Microhoplonaspis
                                    \-------70        |                         |        /-------------------------------------------63
                                             |        |                         |        |                                            \--------- Pentathyraspis
                                             |        |                         |        |
                                             |        |                         \-------64                                            /--------- Duyunolepis
                                             |        |                                  |        /----------------------------------61
                                             |        |                                  |        |                                   \--------- Lopadaspis
                                             |        |                                  \-------62
                                             |        |                                           |        /------------------------------------ Bannhuanaspis
                                             |        |                                           |        |
                                             |        |                                           \-------60        /--------------------------- Dongfangaspis
                                             \-------68                                                    |        |
                                                      |                                                    \-------59        /------------------ Polybranchiaspis
                                                      |                                                             |        |
                                                      |                                                             \-------58        /--------- Damaspis
                                                      |                                                                      \-------57
                                                      |                                                                               \--------- Laxaspis
                                                      |
                                                      |                                                                               /--------- Wenshanaspis
                                                      |        /---------------------------------------------------------------------55
                                                      |        |                                                                      \--------- Zhaotongaspis
                                                      |        |
                                                      |        |                                                                      /--------- Antiquisagittaspis
                                                      \-------56        /------------------------------------------------------------43
                                                               |        |                                                             \--------- Sanchaspis
                                                               |        |
                                                               |        |                                                             /--------- Gantarostraspis
                                                               \-------54       /----------------------------------------------------52
                                                                        |       |                                                     \--------- Wumengshanaspis
                                                                        |       |
                                                                        \------53        /------------------------------------------------------ Sanqiaspis
                                                                                |        |
                                                                                |        |                                   /------------------ Asiaspis
                                                                                \-------51                                   |
                                                                                         |        /-------------------------45        /--------- Nanpanaspis
                                                                                         |        |                          \-------44
                                                                                         |        |                                   \---------  Stephaspis
                                                                                         \-------50
                                                                                                  |        /------------------------------------ Hunanaspis
                                                                                                  |        |
                                                                                                  \-------49        /--------------------------- Lungmenshanaspis
                                                                                                           |        |
                                                                                                           \-------48        /------------------ Qingmenaspis
                                                                                                                    |        |
                                                                                                                    \-------47        /--------- Macrothyraspis
                                                                                                                             \-------46
                                                                                                                                      \--------- Sinoszechuanaspis

Character change lists:

Character    CI  Steps            Changes
------------------------------------------------------------
1         1.000      1    Ateleas 0 <=> 1 node_71
2         1.000      1    Ateleas 0 <=> 1 node_71
3         1.000      1    Ateleas 0 <=> 1 node_71
4         0.800      1    node_72 0 --> 1 node_73
                     1    node_70 1 ==> 4 node_68
                     1    node_51 4 ==> 3 node_50
                     1    node_67 4 ==> 2 node_64
                     1    node_72 0 --> 2 Changxingaspis
5         0.200      1    node_80 1 ==> 0 node_82
                     1    node_44 1 ==> 0  Stephaspis
                     1    node_65 1 ==> 0 Platyventaspis
                     1    node_73 1 --> 0 Dayongaspis
                     1    node_72 1 --> 0 Changxingaspis
6         1.000      1    node_72 0 ==> 1 node_73
                     1    node_74 1 ==> 2 node_75
7         1.000      1    node_78 0 ==> 1 node_77
8         0.500      1    node_50 0 ==> 1 node_49
                     1    node_47 1 ==> 0 Qingmenaspis
9         1.000      1    node_73 1 ==> 0 node_74
10        0.667      1    node_73 0 ==> 1 node_74
                     1    node_82 1 ==> 2 node_81
                     1    node_75 1 ==> 2 S. zhejiangaspis
11        0.333      1    node_77 0 ==> 1 node_76
                     1    node_79 0 ==> 1 S. shankouensis
                     1    node_52 0 --> 1 Gantarostraspis
12        0.333      1    node_51 0 ==> 1 node_50
                     1    node_61 0 ==> 1 Duyunolepis
                     1    node_63 0 ==> 1 Pentathyraspis
13        0.250      1    node_73 0 ==> 1 node_74
                     1    node_82 1 ==> 0 Anjiaspis
                     1    node_68 1 ==> 2 node_56
                     1    node_43 2 ==> 1 Sanchaspis
                     1    node_50 2 ==> 1 node_45
                     1    node_48 2 ==> 1 Lungmenshanaspis
                     1    node_47 2 ==> 0 Qingmenaspis
                     1    node_71 0 ==> 2 Hanyangaspis
14        0.500      1    node_72 0 ==> 1 node_73
                     1    node_68 1 ==> 0 node_67
15        0.667      1    node_76 0 ==> 1 Pterogonaspis
                     1    node_54 0 ==> 2 node_53
                     1    node_51 2 ==> 1 node_50
16        0.333      1    node_54 0 ==> 1 node_43
                     1    node_44 0 ==> 1 Nanpanaspis
                     1    node_55 0 ==> 1 Zhaotongaspis
17        0.250      1    node_54 0 ==> 1 node_43
                     1    node_45 0 ==> 1 node_44
                     1    node_47 0 ==> 1 node_46
                     1    node_55 0 ==> 1 Zhaotongaspis
18        0.500      1    node_46 0 ==> 1 Sinoszechuanaspis
                     1    node_56 0 ==> 1 node_55
19        0.167      1    node_76 0 ==> 1 Eugaleaspis
                     1    node_53 0 ==> 1 node_51
                     1    node_45 1 ==> 0 Asiaspis
                     1    node_62 0 ==> 1 node_61
                     1    node_66 0 ==> 1 node_65
                     1    node_70 0 ==> 1 node_69
20        0.200      1    node_74 0 ==> 1 node_75
                     1    node_79 1 ==> 0 node_78
                     1    node_45 0 --> 1 Asiaspis
                     1    node_53 0 --> 1 node_52
                     1    node_55 0 ==> 1 Zhaotongaspis
21        0.250      1    node_76 0 ==> 1 Pterogonaspis
                     1    node_56 0 ==> 1 node_54
                     1    node_63 0 ==> 1 Pentathyraspis
                     1    node_67 0 ==> 1 node_66
22        0.333      1    node_76 0 ==> 1 Pterogonaspis
                     1    node_56 0 ==> 1 node_54
                     1    node_67 0 ==> 1 node_66
23        0.333      1    node_76 0 --> 1 Pterogonaspis
                     1    node_51 0 ==> 1 node_50
                     1    node_52 0 ==> 1 Wumengshanaspis
24        1.000      1    node_53 0 ==> 1 node_52
25        0.333      1    node_44 0 ==> 1  Stephaspis
                     1    node_49 0 ==> 1 node_48
                     1    node_64 0 ==> 1 node_63
26        1.000      1    node_48 0 ==> 1 node_47
27        1.000      1    node_48 0 ==> 1 node_47
28        1.000      1    node_48 0 ==> 1 node_47
29        1.000      1    node_47 0 ==> 1 node_46
30        0.500      1    node_73 0 ==> 1 node_74
                     1    node_82 1 ==> 2 Anjiaspis
                     1    node_79 1 ==> 2 S. shankouensis
                     1    node_55 1 ==> 2 Wenshanaspis
31        1.000      1    node_60 0 ==> 1 node_59
32        0.500      1    node_73 0 ==> 1 node_74
                     1    node_80 1 ==> 0 node_82
33        0.200      1    node_68 0 ==> 1 node_56
                     1    node_53 1 ==> 0 node_51
                     1    node_64 0 ==> 1 node_62
                     1    node_58 1 ==> 0 Polybranchiaspis
                     1    node_72 0 ==> 1 Changxingaspis
34        0.250      1    node_79 0 ==> 1 node_78
                     1    node_53 0 ==> 1 node_51
                     1    node_44 1 ==> 0  Stephaspis
                     1    node_70 0 ==> 1 node_69
35        0.333      1    node_79 0 ==> 1 node_78
                     1    node_74 0 ==> 1 node_70
                     1    node_62 1 ==> 0 node_60
36        1.000      1    node_79 0 ==> 1 node_78
37        0.250      1    node_73 0 ==> 1 node_74
                     1    node_44 1 ==> 0  Stephaspis
                     1    node_55 1 ==> 0 Wenshanaspis
                     1    node_62 1 ==> 0 node_60
38        0.500      1    node_80 0 ==> 1 node_79
                     1    node_63 0 ==> 1 Pentathyraspis
39        1.000      1    node_73 1 ==> 0 node_74
40        0.500      1    node_43 0 ==> 1 Sanchaspis
                     1    node_64 0 ==> 1 node_62
41        0.667      1    node_75 0 ==> 1 node_80
                     1    node_79 1 ==> 2 S. shankouensis
                     1    node_70 0 ==> 2 node_68
42        0.500      1    node_68 0 ==> 1 node_56
                     1    node_53 1 ==> 0 node_51
43        0.667      1    Ateleas 0 <=> 2 node_71
                     1    node_75 2 ==> 0 node_80
                     1    node_59 2 ==> 1 node_58
44        1.000      1    node_75 0 --> 1 node_80
45        1.000      1    node_75 0 ==> 1 node_80
46        1.000      1    node_74 0 ==> 1 node_75
47        1.000      1    node_72 0 ==> 1 Changxingaspis
48        1.000      1    node_70 0 ==> 1 node_68
49        0.400      1    node_74 0 ==> 1 node_70
                     1    node_56 1 ==> 2 node_55
                     1    node_59 1 ==> 2 Dongfangaspis
                     1    node_62 1 ==> 2 node_61
                     1    node_65 1 --> 0 Platyventaspis
50        0.333      1    node_44 0 ==> 1 Nanpanaspis
                     1    node_68 0 ==> 1 node_67
                     1    node_72 0 ==> 1 Changxingaspis
51        1.000      1    node_58 0 ==> 1 node_57
52        0.500      1    node_51 0 --> 1 Sanqiaspis
                     1    node_53 0 --> 1 node_52
53        1.000      1    node_54 0 ==> 1 node_43
54        1.000      1    node_66 0 ==> 1 node_65

Apomorphy lists:

      Branch                   Character  Steps      CI   Change
----------------------------------------------------------------
node_71 <-> Ateleaspis         1              1   1.000  1 <=> 0
                               2              1   1.000  1 <=> 0
                               3              1   1.000  1 <=> 0
                               43             1   0.667  2 <=> 0
node_72 --> node_73            4              1   0.800  0 --> 1
                               6              1   1.000  0 ==> 1
                               14             1   0.500  0 ==> 1
node_73 --> node_74            9              1   1.000  1 ==> 0
                               10             1   0.667  0 ==> 1
                               13             1   0.250  0 ==> 1
                               30             1   0.500  0 ==> 1
                               32             1   0.500  0 ==> 1
                               37             1   0.250  0 ==> 1
                               39             1   1.000  1 ==> 0
node_74 --> node_75            6              1   1.000  1 ==> 2
                               20             1   0.200  0 ==> 1
                               46             1   1.000  0 ==> 1
node_75 --> node_80            41             1   0.667  0 ==> 1
                               43             1   0.667  2 ==> 0
                               44             1   1.000  0 --> 1
                               45             1   1.000  0 ==> 1
node_80 --> node_82            5              1   0.200  1 ==> 0
                               32             1   0.500  1 ==> 0
node_82 --> Anjiaspis          13             1   0.250  1 ==> 0
                               30             1   0.500  1 ==> 2
node_82 --> node_81            10             1   0.667  1 ==> 2
node_80 --> node_79            38             1   0.500  0 ==> 1
node_79 --> node_78            20             1   0.200  1 ==> 0
                               34             1   0.250  0 ==> 1
                               35             1   0.333  0 ==> 1
                               36             1   1.000  0 ==> 1
node_78 --> node_77            7              1   1.000  0 ==> 1
node_77 --> node_76            11             1   0.333  0 ==> 1
node_76 --> Eugaleaspis        19             1   0.167  0 ==> 1
node_76 --> Pterogonaspis      15             1   0.667  0 ==> 1
                               21             1   0.250  0 ==> 1
                               22             1   0.333  0 ==> 1
                               23             1   0.333  0 --> 1
node_79 --> S. shankouensis    11             1   0.333  0 ==> 1
                               30             1   0.500  1 ==> 2
                               41             1   0.667  1 ==> 2
node_75 --> S. zhejiangaspis   10             1   0.667  1 ==> 2
node_74 --> node_70            35             1   0.333  0 ==> 1
                               49             1   0.400  0 ==> 1
node_70 --> node_68            4              1   0.800  1 ==> 4
                               41             1   0.667  0 ==> 2
                               48             1   1.000  0 ==> 1
node_68 --> node_56            13             1   0.250  1 ==> 2
                               33             1   0.200  0 ==> 1
                               42             1   0.500  0 ==> 1
node_56 --> node_54            21             1   0.250  0 ==> 1
                               22             1   0.333  0 ==> 1
node_54 --> node_43            16             1   0.333  0 ==> 1
                               17             1   0.250  0 ==> 1
                               53             1   1.000  0 ==> 1
node_43 --> Sanchaspis         13             1   0.250  2 ==> 1
                               40             1   0.500  0 ==> 1
node_54 --> node_53            15             1   0.667  0 ==> 2
node_53 --> node_51            19             1   0.167  0 ==> 1
                               33             1   0.200  1 ==> 0
                               34             1   0.250  0 ==> 1
                               42             1   0.500  1 ==> 0
node_51 --> node_50            4              1   0.800  4 ==> 3
                               12             1   0.333  0 ==> 1
                               15             1   0.667  2 ==> 1
                               23             1   0.333  0 ==> 1
node_50 --> node_45            13             1   0.250  2 ==> 1
node_45 --> Asiaspis           19             1   0.167  1 ==> 0
                               20             1   0.200  0 --> 1
node_45 --> node_44            17             1   0.250  0 ==> 1
node_44 --> Nanpanaspis        16             1   0.333  0 ==> 1
                               50             1   0.333  0 ==> 1
node_44 -->  Stephaspis        5              1   0.200  1 ==> 0
                               25             1   0.333  0 ==> 1
                               34             1   0.250  1 ==> 0
                               37             1   0.250  1 ==> 0
node_50 --> node_49            8              1   0.500  0 ==> 1
node_49 --> node_48            25             1   0.333  0 ==> 1
node_48 --> Lungmenshanaspis   13             1   0.250  2 ==> 1
node_48 --> node_47            26             1   1.000  0 ==> 1
                               27             1   1.000  0 ==> 1
                               28             1   1.000  0 ==> 1
node_47 --> node_46            17             1   0.250  0 ==> 1
                               29             1   1.000  0 ==> 1
node_46 --> Sinoszechuanaspis  18             1   0.500  0 ==> 1
node_47 --> Qingmenaspis       8              1   0.500  1 ==> 0
                               13             1   0.250  2 ==> 0
node_51 --> Sanqiaspis         52             1   0.500  0 --> 1
node_53 --> node_52            20             1   0.200  0 --> 1
                               24             1   1.000  0 ==> 1
                               52             1   0.500  0 --> 1
node_52 --> Gantarostraspis    11             1   0.333  0 --> 1
node_52 --> Wumengshanaspis    23             1   0.333  0 ==> 1
node_56 --> node_55            18             1   0.500  0 ==> 1
                               49             1   0.400  1 ==> 2
node_55 --> Wenshanaspis       30             1   0.500  1 ==> 2
                               37             1   0.250  1 ==> 0
node_55 --> Zhaotongaspis      16             1   0.333  0 ==> 1
                               17             1   0.250  0 ==> 1
                               20             1   0.200  0 ==> 1
node_68 --> node_67            14             1   0.500  1 ==> 0
                               50             1   0.333  0 ==> 1
node_67 --> node_64            4              1   0.800  4 ==> 2
node_64 --> node_62            33             1   0.200  0 ==> 1
                               40             1   0.500  0 ==> 1
node_62 --> node_60            35             1   0.333  1 ==> 0
                               37             1   0.250  1 ==> 0
node_60 --> node_59            31             1   1.000  0 ==> 1
node_59 --> node_58            43             1   0.667  2 ==> 1
node_58 --> node_57            51             1   1.000  0 ==> 1
node_58 --> Polybranchiaspis   33             1   0.200  1 ==> 0
node_59 --> Dongfangaspis      49             1   0.400  1 ==> 2
node_62 --> node_61            19             1   0.167  0 ==> 1
                               49             1   0.400  1 ==> 2
node_61 --> Duyunolepis        12             1   0.333  0 ==> 1
node_64 --> node_63            25             1   0.333  0 ==> 1
node_63 --> Pentathyraspis     12             1   0.333  0 ==> 1
                               21             1   0.250  0 ==> 1
                               38             1   0.500  0 ==> 1
node_67 --> node_66            21             1   0.250  0 ==> 1
                               22             1   0.333  0 ==> 1
node_66 --> node_65            19             1   0.167  0 ==> 1
                               54             1   1.000  0 ==> 1
node_65 --> Platyventaspis     5              1   0.200  1 ==> 0
                               49             1   0.400  1 --> 0
node_70 --> node_69            19             1   0.167  0 ==> 1
                               34             1   0.250  0 ==> 1
node_73 --> Dayongaspis        5              1   0.200  1 --> 0
node_72 --> Changxingaspis     4              1   0.800  0 --> 2
                               5              1   0.200  1 --> 0
                               33             1   0.200  0 ==> 1
                               47             1   1.000  0 ==> 1
                               50             1   0.333  0 ==> 1
node_71 --> Hanyangaspis       13             1   0.250  0 ==> 2

Character diagnostics:

                    Min   Tree    Max                             G-
Character  Range  steps  steps  steps     CI    RI    RC    HI   fit
--------------------------------------------------------------------
1              1      1      1      1  1.000   0/0   0/0 0.000 1.000
2              1      1      1      1  1.000   0/0   0/0 0.000 1.000
3              1      1      1      1  1.000   0/0   0/0 0.000 1.000
4              4      4      5     30  0.800 0.962 0.769 0.200 0.750
5              1      1      5      7  0.200 0.333 0.067 0.800 0.429
6              2      2      2     11  1.000 1.000 1.000 0.000 1.000
7              1      1      1      3  1.000 1.000 1.000 0.000 1.000
8              1      1      2      4  0.500 0.667 0.333 0.500 0.750
9              1      1      1      3  1.000 1.000 1.000 0.000 1.000
10             2      2      3      6  0.667 0.750 0.500 0.333 0.750
11             1      1      3      4  0.333 0.333 0.111 0.667 0.600
12             1      1      3     10  0.333 0.778 0.259 0.667 0.600
13             2      2      8     15  0.250 0.538 0.135 0.750 0.333
14             1      1      2     15  0.500 0.929 0.464 0.500 0.750
15             2      2      3     12  0.667 0.900 0.600 0.333 0.750
16             1      1      3      4  0.333 0.333 0.111 0.667 0.600
17             1      1      4      7  0.250 0.500 0.125 0.750 0.500
18             1      1      2      3  0.500 0.500 0.250 0.500 0.750
19             1      1      6     15  0.167 0.643 0.107 0.833 0.375
20             1      1      5      9  0.200 0.500 0.100 0.800 0.429
21             1      1      4     18  0.250 0.824 0.206 0.750 0.500
22             1      1      3     17  0.333 0.875 0.292 0.667 0.600
23             1      1      3      7  0.333 0.667 0.222 0.667 0.600
24             1      1      1      2  1.000 1.000 1.000 0.000 1.000
25             1      1      3      7  0.333 0.667 0.222 0.667 0.600
26             1      1      1      3  1.000 1.000 1.000 0.000 1.000
27             1      1      1      3  1.000 1.000 1.000 0.000 1.000
28             1      1      1      3  1.000 1.000 1.000 0.000 1.000
29             1      1      1      2  1.000 1.000 1.000 0.000 1.000
30             2      2      4      7  0.500 0.600 0.300 0.500 0.600
31             1      1      1      4  1.000 1.000 1.000 0.000 1.000
32             1      1      2      5  0.500 0.750 0.375 0.500 0.750
33             1      1      5     11  0.200 0.600 0.120 0.800 0.429
34             1      1      4     10  0.250 0.667 0.167 0.750 0.500
35             1      1      3     12  0.333 0.818 0.273 0.667 0.600
36             1      1      1      4  1.000 1.000 1.000 0.000 1.000
37             1      1      4     10  0.250 0.667 0.167 0.750 0.500
38             1      1      2      5  0.500 0.750 0.375 0.500 0.750
39             1      1      1      4  1.000 1.000 1.000 0.000 1.000
40             1      1      2      7  0.500 0.833 0.417 0.500 0.750
41             2      2      3      8  0.667 0.833 0.556 0.333 0.750
42             1      1      2      4  0.500 0.667 0.333 0.500 0.750
43             2      2      3     10  0.667 0.875 0.583 0.333 0.750
44             1      1      1      6  1.000 1.000 1.000 0.000 1.000
45             1      1      1      7  1.000 1.000 1.000 0.000 1.000
46             1      1      1      9  1.000 1.000 1.000 0.000 1.000
47             1      1      1      1  1.000   0/0   0/0 0.000 1.000
48             1      1      1     14  1.000 1.000 1.000 0.000 1.000
49             2      2      5     19  0.400 0.824 0.329 0.600 0.500
50             1      1      3     14  0.333 0.846 0.282 0.667 0.600
51             1      1      1      2  1.000 1.000 1.000 0.000 1.000
52             1      1      2      3  0.500 0.500 0.250 0.500 0.750
53             1      1      1      2  1.000 1.000 1.000 0.000 1.000
54             1      1      1      2  1.000 1.000 1.000 0.000 1.000

Note: Multistate unordered and/or stepmatrix characters excluded from patristic distance calculations.

Patristic distance matrix

   Below diagonal: Adjusted character distances
   Above diagonal: Patristic distances

                         1   2   3   4   5   6   7   8   9  10  11  12  13  14  15  16  17  18  19  20  21  22  23  24  25  26  27  28  29  30  31  32  33  34  35
  1 Anjiaspis            -  15  20  14  15  16  11  15  14  10  16   9  11  19   9  16  13  20  25   0  14  11  21   8  14  16  12  24  16  17   4   0   4  26  12
  2 Antiquisagittaspis  15   -  11  13  18  15  14  14  13  21   7  10  14  10  10  15  12  11  16  15  17  10  12  19  13  15  23  15   1   8  11  15  15  17   7
  3 Asiaspis            12   9   -  18  23  20  19  19  18  26  12  15  19   3  15  20  17   4   9  20  22  15   5  24  18  20  28   8  12   5  16  20  20  10  12
  4 Bannhuanaspis       12  11  12   -  17   2  13   1   4  20  14   9  13  17   9   2   3  18  23  14  16   5  19  18   8   2  22  22  14  15  10  14  14  24  10
  5 Changxingaspis      11  16  17   7   -  19   6  18  17  21  19  12   4  22  12  19  16  23  28  15   7  14  24  19  17  19  23  27  19  20  11  15  15  29  15
  6 Damaspis            14  13  14   2   9   -  15   1   6  22  16  11  15  19  11   0   5  20  25  16  18   7  21  20  10   2  24  24  16  17  12  16  16  26  12
  7 Dayongaspis          7  14  13   9   4  11   -  14  13  17  15   8   2  18   8  15  12  19  24  11   5  10  20  15  13  15  19  23  15  16   7  11  11  25  11
  8 Dongfangaspis       13  12  13   1   8   1  10   -   5  21  15  10  14  18  10   1   4  19  24  15  17   6  20  19   9   1  23  23  15  16  11  15  15  25  11
  9 Duyunolepis         14  11  10   4  11   6  13   5   -  20  14   9  13  17   9   6   1  18  23  14  16   5  19  18   8   6  22  22  14  15  10  14  14  24  10
 10 Eugaleaspis         10  17  14  16  19  18  15  17  14   -  22  15  17  25  15  22  19  26  31  10  20  17  27   2  20  22   4  30  22  23  10  10   8  32  18
 11 Gantarostraspis     14   7   8  12  17  14  15  13  12  16   -  11  15  11  11  16  13  12  17  16  18  11  13  20  14  16  24  16   8   9  12  16  16  18   8
 12 Geraspis             9  10   7   9  12  11   8  10   7   7  11   -   8  14   0  11   8  15  20   9  11   6  16  13   9  11  17  19  11  12   5   9   9  21   7
 13 Hanyangaspis         9  14  13   7   4   9   2   8  11  15  15   8   -  18   8  15  12  19  24  11   3  10  20  15  13  15  19  23  15  16   7  11  11  25  11
 14 Hunanaspis          15  10   3  13  18  15  14  14   9  13  11   6  14   -  14  19  16   1   6  19  21  14   4  23  17  19  27   5  11   4  15  19  19   7  11
 15 Kwangnanaspis        9  10   7   9  12  11   8  10   7   7  11   0   8   6   -  11   8  15  20   9  11   6  16  13   9  11  17  19  11  12   5   9   9  21   7
 16 Laxaspis            14  13  14   2   9   0  11   1   6  18  14  11   9  15  11   -   5  20  25  16  18   7  21  20  10   2  24  24  16  17  12  16  16  26  12
 17 Lopadaspis          13  10  11   3  10   5  12   4   1  13  11   6  10  10   6   5   -  17  22  13  15   4  18  17   7   5  21  21  13  14   9  13  13  23   9
 18 Lungmenshanaspis    16  11   4  14  19  16  15  15  10  14  12   7  15   1   7  16  11   -   5  20  22  15   5  24  18  20  28   4  12   5  16  20  20   6  12
 19 Macrothyraspis      21  14   9  19  24  21  20  20  15  19  17  12  20   6  12  21  16   5   -  25  27  20  10  29  23  25  33   3  17  10  21  25  25   1  17
 20 Meishanaspis         0  15  12  12  11  14   7  13  14  10  14   9   9  15   9  14  13  16  21   -  14  11  21   8  14  16  12  24  16  17   4   0   4  26  12
 21 Ateleaspis          12  17  16  10   7  12   5  11  14  18  18  11   3  17  11  12  13  18  23  12   -  13  23  18  16  18  22  26  18  19  10  14  14  28  14
 22 Microhoplonaspis    11  10   9   5  10   7  10   6   5  13  11   6   8  10   6   7   4   9  14  11  11   -  16  15   3   7  19  19  11  12   7  11  11  21   7
 23 Nanpanaspis         17   8   5  13  18  15  16  14   9  15  13   8  16   4   8  15  10   5   8  17  19  10   -  25  19  21  29   9  13   6  17  21  21  11  13
 24 Nochelaspis          8  15  12  14  17  16  13  15  14   2  16   7  13  13   7  16  13  14  19   8  16  11  15   -  18  20   4  28  20  21   8   8   6  30  16
 25 Pentathyraspis      14  11   8   8  13  10  13   9   6  14  12   9  11   9   9  10   7   8  13  14  14   3   9  12   -  10  22  22  14  15  10  14  14  24  10
 26 Polybranchiaspis    12  13  12   2   9   2   9   1   6  16  14   9   7  13   9   2   5  14  19  12  10   5  13  14   8   -  24  24  16  17  12  16  16  26  12
 27 Pterogonaspis       12  15  10  18  21  20  17  19  18   4  14  11  17  11  11  20  17  12  17  12  20  15  13   4  14  18   -  32  24  25  12  12  10  34  20
 28 Qingmenaspis        18  13   6  16  21  18  17  17  12  16  14   9  17   5   9  18  13   4   3  18  20  11   7  16  10  16  14   -  16   9  20  24  24   4  16
 29 Sanchaspis          16   1  10  10  17  12  15  11  10  18   8  11  15  11  11  12   9  12  15  16  18  11   9  16  12  12  16  14   -   9  12  16  16  18   8
 30 Sanqiaspis          13   8   5  11  16  13  12  12   9  11   7   4  12   4   4  13   8   5  10  13  15   8   6  11   9  11  11   7   9   -  13  17  17  11   9
 31 S. zhejiangaspis     4  11   8   8  11  10   7   9  10  10  10   5   7  11   5  10   9  12  17   4  10   7  13   8  10   8  12  14  12   9   -   4   4  22   8
 32 S. xikengensis       0  15  12  12  11  14   7  13  14  10  14   9   9  15   9  14  13  16  21   0  12  11  17   8  14  12  12  18  16  13   4   -   4  26  12
 33 S. shankouensis      4  15  12  12  15  14  11  13  14   6  12   9  11  15   9  14  13  16  21   4  14  11  17   6  12  12   8  18  16  13   4   4   -  26  12
 34 Sinoszechuanaspis   22  15  10  20  25  22  21  21  16  20  18  13  21   7  13  22  17   6   1  22  24  15   9  20  14  20  18   4  16  11  18  22  22   -  18
 35 Wenshanaspis        12   7  10   6  11   8   9   7   8  14   8   7   9  11   7   8   7  12  17  12  12   7  13  12  10   8  16  14   8   9   8  12  12  16   -
 36 Wumengshanaspis     14   7   6  12  17  14  15  13  12  18   2  11  15   9  11  14  11  10  15  14  18  11  11  16  12  14  14  12   8   7  10  14  14  16   8
 37 Yunnanogaleaspis     7  14  11  13  16  15  12  14  13   3  15   6  12  12   6  15  12  13  18   7  15  10  14   1  11  13   5  15  15  10   7   7   5  19  11
 38 Zhaotongaspis       12   5  10  10  15  12  13  11  10  16   8   9  13  13   9  12   9  14  17  12  16   9  11  14  12  12  18  16   6  11   8  12  12  16   4
 39  Stephaspis         15  10   7  13  16  15  12  14  11  17  13  10  14   6  10  15  12   5   8  15  17  10   6  17   9  13  15   7  11   8  13  15  17   9  11
 40 Platyventaspis      13  10   9   9  12  11  12  10   7  15  11   8  12   8   8  11   6   9  14  13  15   6   8  15   7   9  15  11  11   6  11  13  15  15  11
 41 Nanningaspis        14   9   8   8  13  10  13   9   6  14  10   7  11   7   7  10   5   8  13  14  14   5   7  14   6   8  14  10  10   5  10  14  14  14  10
 42 Gumuaspis           12   7   6   6  11   8  11   7   6  14   8   7   9   7   7   8   5   8  13  12  12   3   7  12   4   6  12  10   8   5   8  12  12  14   8

Patristic distance matrix (continued)

   Below diagonal: Adjusted character distances
   Above diagonal: Patristic distances

                        36  37  38  39  40  41  42
  1 Anjiaspis           16   7  14  23  15  14  12
  2 Antiquisagittaspis   7  18   9  14  14  13  11
  3 Asiaspis            12  23  14   7  19  18  16
  4 Bannhuanaspis       14  17  12  21   9   8   6
  5 Changxingaspis      19  18  17  26  18  17  15
  6 Damaspis            16  19  14  23  11  10   8
  7 Dayongaspis         15  14  13  22  14  13  11
  8 Dongfangaspis       15  18  13  22  10   9   7
  9 Duyunolepis         14  17  12  21   9   8   6
 10 Eugaleaspis         22   3  20  29  21  20  18
 11 Gantarostraspis      2  19  10  15  15  14  12
 12 Geraspis            11  12   9  18  10   9   7
 13 Hanyangaspis        15  14  13  22  14  13  11
 14 Hunanaspis          11  22  13   6  18  17  15
 15 Kwangnanaspis       11  12   9  18  10   9   7
 16 Laxaspis            16  19  14  23  11  10   8
 17 Lopadaspis          13  16  11  20   8   7   5
 18 Lungmenshanaspis    12  23  14   7  19  18  16
 19 Macrothyraspis      17  28  19  12  24  23  21
 20 Meishanaspis        16   7  14  23  15  14  12
 21 Ateleaspis          18  17  16  25  17  16  14
 22 Microhoplonaspis    11  14   9  18   6   5   3
 23 Nanpanaspis         13  24  15   6  20  19  17
 24 Nochelaspis         20   1  18  27  19  18  16
 25 Pentathyraspis      14  17  12  21   9   8   6
 26 Polybranchiaspis    16  19  14  23  11  10   8
 27 Pterogonaspis       24   5  22  31  23  22  20
 28 Qingmenaspis        16  27  18  11  23  22  20
 29 Sanchaspis           8  19  10  15  15  14  12
 30 Sanqiaspis           9  20  11   8  16  15  13
 31 S. zhejiangaspis    12   7  10  19  11  10   8
 32 S. xikengensis      16   7  14  23  15  14  12
 33 S. shankouensis     16   5  14  23  15  14  12
 34 Sinoszechuanaspis   18  29  20  13  25  24  22
 35 Wenshanaspis         8  15   4  15  11  10   8
 36 Wumengshanaspis      -  19  10  15  15  14  12
 37 Yunnanogaleaspis    15   -  17  26  18  17  15
 38 Zhaotongaspis        8  13   -  17  13  12  10
 39  Stephaspis         11  16  13   -  22  21  19
 40 Platyventaspis      11  14  13   8   -   1   3
 41 Nanningaspis        10  13  12   9   1   -   2
 42 Gumuaspis            8  11  10   9   3   2   -

Pairwise homoplasy matrix

                         1   2   3   4   5   6   7   8   9  10  11  12  13  14  15  16  17  18  19  20  21  22  23  24  25  26  27  28  29  30  31  32  33  34  35
  1 Anjiaspis            -
  2 Antiquisagittaspis   0   -
  3 Asiaspis             8   2   -
  4 Bannhuanaspis        2   2   6   -
  5 Changxingaspis       4   2   6  10   -
  6 Damaspis             2   2   6   0  10   -
  7 Dayongaspis          4   0   6   4   2   4   -
  8 Dongfangaspis        2   2   6   0  10   0   4   -
  9 Duyunolepis          0   2   8   0   6   0   0   0   -
 10 Eugaleaspis          0   4  12   4   2   4   2   4   6   -
 11 Gantarostraspis      2   0   4   2   2   2   0   2   2   6   -
 12 Geraspis             0   0   8   0   0   0   0   0   2   8   0   -
 13 Hanyangaspis         2   0   6   6   0   6   0   6   2   2   0   0   -
 14 Hunanaspis           4   0   0   4   4   4   4   4   8  12   0   8   4   -
 15 Kwangnanaspis        0   0   8   0   0   0   0   0   2   8   0   0   0   8   -
 16 Laxaspis             2   2   6   0  10   0   4   0   0   4   2   0   6   4   0   -
 17 Lopadaspis           0   2   6   0   6   0   0   0   0   6   2   2   2   6   2   0   -
 18 Lungmenshanaspis     4   0   0   4   4   4   4   4   8  12   0   8   4   0   8   4   6   -
 19 Macrothyraspis       4   2   0   4   4   4   4   4   8  12   0   8   4   0   8   4   6   0   -
 20 Meishanaspis         0   0   8   2   4   2   4   2   0   0   2   0   2   4   0   2   0   4   4   -
 21 Ateleaspis           2   0   6   6   0   6   0   6   2   2   0   0   0   4   0   6   2   4   4   2   -
 22 Microhoplonaspis     0   0   6   0   4   0   0   0   0   4   0   0   2   4   0   0   0   6   6   0   2   -
 23 Nanpanaspis          4   4   0   6   6   6   4   6  10  12   0   8   4   0   8   6   8   0   2   4   4   6   -
 24 Nochelaspis          0   4  12   4   2   4   2   4   4   0   4   6   2  10   6   4   4  10  10   0   2   4  10   -
 25 Pentathyraspis       0   2  10   0   4   0   0   0   2   6   2   0   2   8   0   0   0  10  10   0   2   0  10   6   -
 26 Polybranchiaspis     4   2   8   0  10   0   6   0   0   6   2   2   8   6   2   0   0   6   6   4   8   2   8   6   2   -
 27 Pterogonaspis        0   8  18   4   2   4   2   4   4   0  10   6   2  16   6   4   4  16  16   0   2   4  16   0   8   6   -
 28 Qingmenaspis         6   2   2   6   6   6   6   6  10  14   2  10   6   0  10   6   8   0   0   6   6   8   2  12  12   8  18   -
 29 Sanchaspis           0   0   2   4   2   4   0   4   4   4   0   0   0   0   0   4   4   0   2   0   0   0   4   4   2   4   8   2   -
 30 Sanqiaspis           4   0   0   4   4   4   4   4   6  12   2   8   4   0   8   4   6   0   0   4   4   4   0  10   6   6  14   2   0   -
 31 S. zhejiangaspis     0   0   8   2   0   2   0   2   0   0   2   0   0   4   0   2   0   4   4   0   0   0   4   0   0   4   0   6   0   4   -
 32 S. xikengensis       0   0   8   2   4   2   4   2   0   0   2   0   2   4   0   2   0   4   4   0   2   0   4   0   0   4   0   6   0   4   0   -
 33 S. shankouensis      0   0   8   2   0   2   0   2   0   2   4   0   0   4   0   2   0   4   4   0   0   0   4   0   2   4   2   6   0   4   0   0   -
 34 Sinoszechuanaspis    4   2   0   4   4   4   4   4   8  12   0   8   4   0   8   4   6   0   0   4   4   6   2  10  10   6  16   0   2   0   4   4   4   -
 35 Wenshanaspis         0   0   2   4   4   4   2   4   2   4   0   0   2   0   0   4   2   0   0   0   2   0   0   4   0   4   4   2   0   0   0   0   0   2   -
 36 Wumengshanaspis      2   0   6   2   2   2   0   2   2   4   0   0   0   2   0   2   2   2   2   2   0   0   2   4   2   2  10   4   0   2   2   2   2   2   0
 37 Yunnanogaleaspis     0   4  12   4   2   4   2   4   4   0   4   6   2  10   6   4   4  10  10   0   2   4  10   0   6   6   0  12   4  10   0   0   0  10   4
 38 Zhaotongaspis        2   4   4   2   2   2   0   2   2   4   2   0   0   0   0   2   2   0   2   2   0   0   4   4   0   2   4   2   4   0   2   2   2   4   0
 39  Stephaspis          8   4   0   8  10   8  10   8  10  12   2   8   8   0   8   8   8   2   4   8   8   8   0  10  12  10  16   4   4   0   6   8   6   4   4
 40 Platyventaspis       2   4  10   0   6   0   2   0   2   6   4   2   2  10   2   0   2  10  10   2   2   0  12   4   2   2   8  12   4  10   0   2   0  10   0
 41 Nanningaspis         0   4  10   0   4   0   0   0   2   6   4   2   2  10   2   0   2  10  10   0   2   0  12   4   2   2   8  12   4  10   0   0   0  10   0
 42 Gumuaspis            0   4  10   0   4   0   0   0   0   4   4   0   2   8   0   0   0   8   8   0   2   0  10   4   2   2   8  10   4   8   0   0   0   8   0

Pairwise homoplasy matrix (continued)

                        36  37  38  39  40  41  42
 36 Wumengshanaspis      -
 37 Yunnanogaleaspis     4   -
 38 Zhaotongaspis        2   4   -
 39  Stephaspis          4  10   4   -
 40 Platyventaspis       4   4   0  14   -
 41 Nanningaspis         4   4   0  12   0   -
 42 Gumuaspis            4   4   0  10   0   0   -

paup> Log replace;

Logging of output to file "Gumuaspide.log" discontinued.
