# Supplementary material for: New polybranchiaspiform fishes (Agnatha: Galeaspida) from the Middle Palaeozoic of China and their ecomorphological implications
Source: PLoS One. 2018 Sep 19;13(9):e0202217. doi: 10.1371/journal.pone.0202217 (PMC6145596; doi:10.1371/journal.pone.0202217)
Supplement: S2 File — (NEX) [file pone.0202217.s002.nex]

#NEXUS
[written Tue Jan 23 17:38:49 CST 2018 by Mesquite  version 3.31 (build 858) at GaideMacBook-Pro.local/10.0.1.5]

BEGIN TAXA;
	TITLE Taxa;
	DIMENSIONS NTAX=42;
	TAXLABELS
		Anjiaspis Antiquisagittaspis Asiaspis Bannhuanaspis Changxingaspis Damaspis Dayongaspis Dongfangaspis Duyunolepis Eugaleaspis Gantarostraspis Geraspis Hanyangaspis Hunanaspis Kwangnanaspis Laxaspis Lopadaspis Lungmenshanaspis Macrothyraspis Meishanaspis Ateleaspis Microhoplonaspis Nanpanaspis Nochelaspis Pentathyraspis Polybranchiaspis Pterogonaspis Qingmenaspis Sanchaspis Sanqiaspis S._zhejiangaspis S._xikengensis S._shankouensis Sinoszechuanaspis Wenshanaspis Wumengshanaspis Yunnanogaleaspis Zhaotongaspis _Stephaspis Platyventaspis Nanningaspis Gumuaspis 
	;

END;


BEGIN CHARACTERS;
	TITLE  Character_Matrix;
	DIMENSIONS  NCHAR=54;
	FORMAT DATATYPE = STANDARD GAP = - MISSING = ? SYMBOLS = "  0 1 2 3 4";
	MATRIX
	Anjiaspis           1111020001000100000100??0????200000??0001001110000?000
	Antiquisagittaspis  111411?001002101100011000????1011010100021200001?0?010
	Asiaspis            111311?001011110000111100????10?011?10002020000110?000
	Bannhuanaspis       111211?0010010????0000??0????101100000012020000111?000
	Changxingaspis      111200?0100000????0000??0????0001000001???200010010000
	Damaspis            111211?0010010????0000??0????11110000001201000011110?0
	Dayongaspis         111101?010000100000000??0????00000000?1???20000000?0?0
	Dongfangaspis       111211?0010010????0000??0????1111000000120200001210000
	Duyunolepis         111211?0010110????1?00??0?????0??????0???????001210000
	Eugaleaspis         1111121001101100001?00??0????101011111001001110000?000
	Gantarostraspis     111411?001102120000111010?????01101010002120000110?100
	Geraspis            111111?001001100001?00??0?????010110100000200?0010?000
	Hanyangaspis        111010?0100020????0000??0????0000000001???20000?00?0?0
	Hunanaspis          111311?10101211?001011100?????0???????????????01?0?000
	Kwangnanaspis       111111?001001100001?00??0????10?011?10????200?0010?0?0
	Laxaspis            111211?0010010????0000??0????11110000001201000011110?0
	Lopadaspis          111211?0010010????1?00??0????1011010100120200001210000
	Lungmenshanaspis    111311?101011110001?111010000?0???????????????0110?000
	Macrothyraspis      111311?101012110101?11101111110???1??0002020000110?000
	Meishanaspis        1111020002001100000100??0????10000001?0010??110000?000
	Ateleaspis          00001??0???000??????00???????00??????01???0?0??000???0
	Microhoplonaspis    111211?0010010????0000??10000?0??????0???????001110000
	Nanpanaspis         111311?001011111101?11100????10101101000202000011100?0
	Nochelaspis         1111121001001100000000??0????10101111?001001110000?000
	Pentathyraspis      111211?0010110????0010??1000010?0?10110020200001110000
	Polybranchiaspis    111211?0010010????0000??0????1110000000120100001110000
	Pterogonaspis       1111121001101110000011100????101011111001001110000?000
	Qingmenaspis        111311?001010110001?111011110?0???????????????01?0?000
	Sanchaspis          111411?001001101100011000????101101010012120000110?010
	Sanqiaspis          111411?001002120001?11000????10?011??0002020000110?100
	S._zhejiangaspis    1111120002001100000100??0????10100001?00002?010000?000
	S._xikengensis      1111020002001100000100??0????10??????????????10000?000
	S._shankouensis     1111120001101100000100??0????201000011002001110000?000
	Sinoszechuanaspis   111311?101012110111?111011111?0?0110100020200001?0?000
	Wenshanaspis        111411?001002100010000??0????201101000002120000120?000
	Wumengshanaspis     111411?001?02120000111110?????0???????????????0110?100
	Yunnanogaleaspis    1111120001001100000000??0????101011111001001110000?000
	Zhaotongaspis       111411?001002101110100??0????101101010002?20000120?000
	_Stephaspis         111301?001011110101?1110100001???01?00002020000??0?000
	Platyventaspis      11140???01???0????1011000???????????????????????0100?1
	Nanningaspis        11141???01???0????1011000????????????????????????100?1
	Gumuaspis           111411?0010010????0011000????1010010?00020200001?10000

;

END;
BEGIN ASSUMPTIONS;
	TYPESET * UNTITLED   =  unord:  1 -  54;

END;

BEGIN MESQUITECHARMODELS;
	ProbModelSet * UNTITLED   =  'Mk1 (est.)':  1 -  54;
END;

Begin paup;
log start file = platyventaspis.log replace;
set autoclose = yes;
pset opt = deltran mstaxa = variable;
outgroup 'Ateleaspis';
set maxtrees = 1000 increase = auto autoclose = no torder = right tcompress = no taxlabels = full storebrlens = yes storetreewts = yes outroot = polytomy;
hsearch addseq = random nreps = 1000;
savetrees file = subset2a.tre replace;
contree / treefile = subset2acon.tre majrule = yes replace;
describetree 10 / apolist = yes chglist = yes;
Quit;

END;
Begin MESQUITE;
		MESQUITESCRIPTVERSION 2;
		TITLE AUTO;
		tell ProjectCoordinator;
		timeSaved 1516700334158;
		getEmployee #mesquite.minimal.ManageTaxa.ManageTaxa;
		tell It;
			setID 0 6689190997588810162;
			tell It;
				setDefaultOrder  0 1 2 3 4 5 6 7 8 9 10 11 13 14 15 16 17 18 19 20 21 22 23 24 25 26 27 28 29 30 31 32 33 34 35 36 37 38 39 40 41 12;
				attachments ;
			endTell;
		endTell;
		getEmployee #mesquite.charMatrices.ManageCharacters.ManageCharacters;
		tell It;
			setID 0 687957669902997440;
			mqVersion 331;
			checksumv 0 3 3892755915 null  getNumChars 54 numChars 54 getNumTaxa 42 numTaxa 42   short true   bits 31   states 31   sumSquaresStatesOnly 7972.0 sumSquares 7972.0 longCompressibleToShort false usingShortMatrix true   NumFiles 1 NumMatrices 1;
			mqVersion;
		endTell;
		getWindow;
		tell It;
			suppress;
			setResourcesState false false 100;
			setPopoutState 300;
			setExplanationSize 0;
			setAnnotationSize 0;
			setFontIncAnnot 0;
			setFontIncExp 0;
			setSize 2112 942;
			setLocation 305 107;
			setFont SanSerif;
			setFontSize 10;
			getToolPalette;
			tell It;
			endTell;
			desuppress;
		endTell;
		getEmployee  #mesquite.charMatrices.BasicDataWindowCoord.BasicDataWindowCoord;
		tell It;
			showDataWindow #687957669902997440 #mesquite.charMatrices.BasicDataWindowMaker.BasicDataWindowMaker;
			tell It;
				getWindow;
				tell It;
					setExplanationSize 30;
					setAnnotationSize 20;
					setFontIncAnnot 0;
					setFontIncExp 0;
					setSize 2012 870;
					setLocation 305 107;
					setFont SanSerif;
					setFontSize 10;
					getToolPalette;
					tell It;
						setTool mesquite.charMatrices.BasicDataWindowMaker.BasicDataWindow.ibeam;
					endTell;
					setActive;
					setTool mesquite.charMatrices.BasicDataWindowMaker.BasicDataWindow.ibeam;
					colorCells  #mesquite.charMatrices.NoColor.NoColor;
					colorRowNames  #mesquite.charMatrices.TaxonGroupColor.TaxonGroupColor;
					colorColumnNames  #mesquite.charMatrices.CharGroupColor.CharGroupColor;
					colorText  #mesquite.charMatrices.NoColor.NoColor;
					setBackground White;
					toggleShowNames on;
					toggleShowTaxonNames on;
					toggleTight off;
					toggleThinRows off;
					toggleShowChanges on;
					toggleSeparateLines off;
					toggleShowStates on;
					toggleAutoWCharNames on;
					toggleAutoTaxonNames off;
					toggleShowDefaultCharNames off;
					toggleConstrainCW on;
					toggleBirdsEye off;
					toggleShowPaleGrid off;
					toggleShowPaleCellColors off;
					toggleShowPaleExcluded off;
					togglePaleInapplicable on;
					toggleShowBoldCellText off;
					toggleAllowAutosize on;
					toggleColorsPanel off;
					toggleDiagonal on;
					setDiagonalHeight 80;
					toggleLinkedScrolling on;
					toggleScrollLinkedTables off;
				endTell;
				showWindow;
				getWindow;
				tell It;
					forceAutosize;
				endTell;
				getEmployee #mesquite.charMatrices.AlterData.AlterData;
				tell It;
					toggleBySubmenus off;
				endTell;
				getEmployee #mesquite.charMatrices.ColorByState.ColorByState;
				tell It;
					setStateLimit 9;
					toggleUniformMaximum on;
				endTell;
				getEmployee #mesquite.charMatrices.ColorCells.ColorCells;
				tell It;
					setColor Red;
					removeColor off;
				endTell;
				getEmployee #mesquite.categ.StateNamesStrip.StateNamesStrip;
				tell It;
					showStrip off;
				endTell;
				getEmployee #mesquite.charMatrices.AnnotPanel.AnnotPanel;
				tell It;
					togglePanel off;
				endTell;
				getEmployee #mesquite.charMatrices.CharReferenceStrip.CharReferenceStrip;
				tell It;
					showStrip off;
				endTell;
				getEmployee #mesquite.charMatrices.QuickKeySelector.QuickKeySelector;
				tell It;
					autotabOff;
				endTell;
				getEmployee #mesquite.charMatrices.SelSummaryStrip.SelSummaryStrip;
				tell It;
					showStrip off;
				endTell;
				getEmployee #mesquite.categ.SmallStateNamesEditor.SmallStateNamesEditor;
				tell It;
					panelOpen true;
				endTell;
			endTell;
		endTell;
		endTell;
end;
